# Supplementary material for: Identification of genetic alterations associated with primary resistance to EGFR-TKIs in advanced non-small-cell lung cancer patients with EGFR sensitive mutations
Source: Cancer Commun (Lond). 2019 Mar 2;39:7. doi: 10.1186/s40880-019-0354-z (PMC6397445; doi:10.1186/s40880-019-0354-z)
Supplement: Supplementary file 2 — Additional file 2: Table S1. Clinical characteristcs of 416 NSCLC patients harboring alterations of seven driver genes. [file 40880_2019_354_MOESM2_ESM.xlsx]

## Sheet: Supplementary 1
Additional file 2: TableS 1. Clinical characteristcs of 416 NSCLC patients harboring alterations of seven driver genes
		BIM				ALK				KRAS				PIK3CA				PTEN			PTEN			MET				MET				MET				IGF1R				IGF1R
Variables	No.	Deletion (n=27)	Wild (n=389)	P		Apart (n=31)	Wild (n=385)	P		Mutant （n=26)	Wild (n=390)	P		Mutant (n=10)	Wild (n=388)	P		Deletion (n=23)	Intact (n=393)	P	Low expression (n=98)	Normal (n=318)	P	FISH+ (n=42)	FISH- (n=374)	P		H-score+ (n=198)	H-score- (n=218)	P		MAb+ (n=112)	MAb- (n=304)	P		FISH+ (n=61)	FISH- (n=355)	P		High expression (n=94)	Normal (n=322)	P
Age, years
≤60	264	18 （66.7）	246 （63.2）	0.721		23(74.2)	241 (62.6)	0.115		13 (50.0)	251 (64.4)	0.224		6 (60.0)	246 (63.4)	0.533		15 (65.2)	249 (63.4)	1	60 (61.2)	204 (64.2)	0.632	33 (78.6)	231 （61.8）	0.032		126 (63.6)	138 (63.3)	1		72 (64.3)	192 (63.2)	0.909		39 (63.9)	225 (63.4)	0.934		63 (67.0)	201 (62.4)	0.415
>60	152	9 （33.3）	143 （36.8）			8 (25.8)	144 (37.4)			13 (50.0)	139 (35.6)			4 (40.0)	142 (36.6)			8 (34.8)	144 (36.6)		38 (38.8)	114 (35.8)		9 (21.4）	143 （38.2）			72 (36.4)	80 (36.7)			40 (35.7)	112 (36.8)			22 (36.1)	130 (36.6)			31 (33.0)	121 (37.6)
Gender
Male	253	21 （77.8）	232 （59.6）	0.062		10 (32.3)	243 (63.1)	0.001		17 (65.4)	236 (60.5)	0.622		8 (80.0)	233 (60.1)	0.327		13 (56.5)	240 (61.1)	0.827	60 (61.2)	193 (60.7)	1	24 (57.1)	229 (61.2)	0.62		118 (59.6)	135 (61.9)	0.688		68 (60.7)	185 (60.9)	1		38 (62.3)	215 (60.6)	0.798		58 (61.7)	195 (60.6)	0.842
Female	163	6 （22.2）	157 （40.4）			21 (67.7)	142 (36.9)			9 (34.6)	154 (39.5)			2 (20.0)	155 (39.9)			10 (43.5)	153 (38.9)		38 (38.8)	125 (39.3)		18 (42.9)	145 (38.8)			80 (40.4)	83 (38.1)			44 (39.3)	119 (39.1)			23 (37.7)	140 (39.4)			36 (38.3)	127 (39.4)
Smoking
Non-smoker	269	18 （66.7）	251 （64.5）	0.822		29 (93.5)	240 (62.3)	<0.001		12 (46.2)	257 (65.9)	0.041		7 (70.0)	249 (64.2)	0.495		11 (47.8)	258 (65.6)	0.114	68 (69.4)	201 (63.2)	0.279	31 (73.8)	238 (63.6)	0.191		131 (66.2)	138 (66.3)	0.608		70 (62.5)	199 (65.5)	0.644		39 (63.9)	230 (64.8)	0.897		59 (62.8)	210 (65.2)	0.662
Smoker	147	9 （33.3）	138 （35.5）			2 (6.5)	145 (37.7)			14 (53.8)	133 (34.1)			3 (30.0)	139 (35.8)			12 (52.2)	135 (34.4)		30 (30.6)	117 (36.8)		11 (26.2)	136 (36.4)			67 (33.8)	80 (36.7)			42 (37.5)	105 (34.5)			22 (36.1)	125 (35.2)			35 (37.2)	112 (34.8)
Histology
ADC	336	20 （74.1）	316 （81.2）	0.361		27 (87.1)	309 (92.0)	0.353		22 (84.6)	314 (80.5)	0.607		7 (70.0)	313 (80.7)	0.419		12 (52.2)	324 (82.4)	0.001	71 (72.4)	265 (83.3)	0.019	36 (85.7)	300 (80.2)	0.422		163 (82.3)	173 (79.4)	0.443		92 (82.1)	244 (80.3)	0.678		39 (63.9)	297 (83.7)	<0.001		67 (71.3)	269 (83.5)	0.008
non-ADC	80	7 （25.9）	73 （18.8）			4 (12.9)	76 (95.0)			4 (15.4)	76 (19.5)			3 (30.0)	75 (19.3)			11 (47.8)	69 (17.6)		27 (27.6)	53 (16.7)		6 (14.3)	74 (19.8)			35 (17.7)	45 (20.6)			20 (17.9)	60 (19.7)			22 (36.1)	58 (16.3)			27 (28.7)	53 (16.5)
Differentation
High to Medium	185	19 （70.4）	166 （42.7）	0.005		12 (38.7)	173 (93.5)	0.502		12 (46.2)	173 (44.4)	0.858		5 (50.0)	172 (44.3)	0.482		6 (26.1)	179 (45.5)	0.084	41 (41.8)	144 (45.3)	0.563	17 (40.5)	168 (44.9)	0.626		88 (44.4)	97 (44.5)	1		49 (43.8)	136 (44.7)	0.912		18 (29.5)	167 (47.0)	0.011		34 (36.2)	151 (46.9)	0.066
Low	231	8 （29.6）	223 （57.3）			19 (61.3)	212 (91.8)			14 (53.8)	217 (55.6)			5 (50.0)	216 (55.7)			17 (73.9)	214 (54.5)		57 (58.2)	174 (54.7)		25 (59.5)	206 (55.1)			110 (55.6)	121 (55.5)			63 (56.3)	168 (55.3)			43 (70.5)	188 (53.0)			60 (63.8)	171 (53.1)
Clinical stage
Recurrent	128	10 （37.0）	118 (30.3)	0.804		4 (12.9)	124 (32.2)	0.081		10 (38.5)	118 (30.3)	0.167		3 (30.0)	124 (32.0)	0.573		7 (30.4)	121 (30.8)	0.503	35 (35.7)	93 (29.2)	0.132	13 (31.0)	115 (30.7)	0.26		50 (25.3)	78 (35.8)	0.067		30 (26.8)	98 (32.2)	0.29		19 (31.1)	109 (30.7)	0.818		31 (33.0)	97 (30.1)	0.701
Ⅲb	73	4 (14.8)	69 (17.7)			7 (22.6)	66 (17.1)			7 (26.9)	66 (16.9)			3 (30.0)	68 (17.5)			6 (26.1)	67 (17.0)		21 (21.4)	52 (16.4)		11 (26.2)	62 (16.6)			38 (19.2)	35 (16.1)			17 (15.2)	56 (18.4)			9 (14.8)	64 (18.0)			18 (19.1)	55 (17.1)
Ⅳ	215	13 (48.1)	202 (51.9)			20 (64.5)	195 (50.6)			9 (34.6)	206 (52.8)			4 (40.0)	196 (50.5)			10 (43.5)	205 (52.2)		42 (42.9)	173 (54.4)		18 (42.9)	197 (52.7)			110 (55.6)	105 (48.2)			65 (58.0)	150 (49.3)			33 (54.1)	182 (51.3)			45 (47.9)	170 (52.8)
Abbreviation: ADC, adenocarcinoma; FISH, fluorescent in situ hybridization; Non-adenocarcinoma included squamous-cell carcinoma (n = 58), adenosquamous cell carcinoma (n = 20), and other histology (n = 2).
