# Supplementary material for: Identification of genetic alterations associated with primary resistance to EGFR-TKIs in advanced non-small-cell lung cancer patients with EGFR sensitive mutations
Source: Cancer Commun (Lond). 2019 Mar 2;39:7. doi: 10.1186/s40880-019-0354-z (PMC6397445; doi:10.1186/s40880-019-0354-z)
Supplement: Supplementary file 6 — Additional file 6: Table S2. The association of ORR and non-ORR, DCR and non-DCR with the status of five cocurrence driver gens in the patients with EGFR-mutation, respectively. [file 40880_2019_354_MOESM6_ESM.xlsx]

## Sheet: Sheet1
Additional file 6: Table S2. The association of ORR and non-ORR, DCR and non-DCR with the status of five cocurrence driver gens in the patients with EGFR-mutation, respectively
Variables		ORR (n = 68)	non-ORR (n = 97)	P	DCR (n = 151)	non-DCR (n = 14)	P
BIM
	wt	64 (43.5)	83 (56.5)	0.083	137 (93.2)	10 (6.8)	0.05
	Deletion	4 (22.2)	14 (77.8)		14 (77.8)	4 (22.2)
PIK3CA mutation
	wt	63 (42.6)	85 (57.4)	1	134 (90.5)	14 (9.5)	1
	mt	2 (50.0)	2 (50.0)		4 (100)	0(0.0)
PTEN copy number
	Intact	68 (42.5)	92 (57.5)	0.078	148 (92.5)	12 (7.5)	0.058
	Deletion	0 (0.0)	5 (100.0)		3 (60.0)	2 (40.0)
PTEN expression
	Normal	53 (38.4)	85 (61.6)	0.134	127 (92.0)	11 (8.0)	0.704
	Low expression	15 (55.6)	12 (44.4)		24 (88.9)	3 (11.1)
MET copy number
	FISH-	66 (42.0)	91 (58.0)	0.472	145 (92.4)	12 (7.6)	0.139
	FISH+	2 (25.0)	6 (75.0)		6 (75.0)	2 (25.0)
MET expression
	MAb-	54 (44.6)	67 (55.6)	0.156	111 (91.7)	10 (8.3)	1
	MAb+	14 (31.8)	30 (68.2)		40 (90.2)	4 (9.1)
MET expression
	H-score-	46 (51.7)	43 (48.3)	0.004	84 (94.4)	5 (5.6)	0.172
	H-score+	22 (28.9)	54 (71.1)		67 (88.2)	9 (11.8)
IGF1R copy number
	FISH-	67 (41.4)	95 (58.6)	1	148 (91.4)	14 (8.6)	1
	FISH+	1 (33.3)	2 (66.7)		3 (100.0)	0 (0.0)
IGF1R expression
	IHC-	64 (43.8)	82 (56.2)	0.082	134 (91.8)	12 (8.2)	0.666
	IHC+	4 (21.1)	15 (78.9)		17 (89.5)	2 (10.5)
Abbreviations: wt wild type, mt mutation, FISH Fluorescent in situ hybridization, ORR objective response rate, DCR disease control rate
